# Supplementary material for: Dual-Targeting of ATOX1 and ROCK1: A Potent Strategy to Potentiate the Inhibition of Lung Adenocarcinoma Proliferation
Source: Cancers (Basel). 2025 Sep 2;17(17):2887. doi: 10.3390/cancers17172887 (PMC12428258; doi:10.3390/cancers17172887)
Supplement: Supplementary file 1 [file cancers-17-02887-s001.zip › Supplementary Table S1.xlsx]

## Sheet: Table S1A
重命名编号_20190228	Sample ID	Clinical Info	Profile	TiO2	WES	RNA-Seq	Mutation counts	TP53 mut (0:no; 1:yes)	EGFR mut (0:no; 1:yes)	KRAS mut (0:no; 1:yes)	Gender (1:Male;2:Female)	Age	Age Group (1: <=60; 2:>60)	Histological Type	Histological Subtypes	Subtype Code (acinar=1, papillary=2,lepidic=3,solid=4,micropapillary=5,other=6,mixed=7)	Degree of differentiation (1:Poor; 2: Moderate; 3: Well)	Gross tumor volume	Tumor stage	Tumor stage(A/B)	Tumor purity (%)	Stroma (%)	Immune cells (%)	Normal tissue (%)	Necrosis (%)	CD8 level	HLA-DR in tumor cells	HLA-DR in TILs	Smoke Status (0:Non-smoker; 1:Smoker)	Date of surgical resection (year/month/day)	DFS	DFS-day	DFS-month	OS	OS-day	OS-month	Date of recurrence	Date of death	Last date visited
LADC_01	LUAD_01	X	X	X	X		56	1	0	0	2	42	1	Adenocarcinoma	papillary predominant	2	1	1.8x1.7cm	T2aN0M0	IB	90	5	5	0	0	low	high	high	0	2014-12-18	1	439	14.4408	1	1179	38.7829	2016-03-01	2018-03-11	2018-03-11
LADC_02	LUAD_02	X	X	X	X		67	1	1	0	1	54	1	Adenocarcinoma	papillary predominant	2	2	2.2x1.5cm	T2aN0M0	IB	60	25	5	10	0	low	high	high	1	2014-12-18	0	1287	42.3355	0	1287	42.3355			2018-06-27
LADC_03	LUAD_03	X	X	X	X		73	0	0	0	1	58	1	Adenocarcinoma	papillary predominant	2	1	3x2cm	T1cN0M0	IA3	50	25	10	15	0	low	high	high	1	2014-12-25	0	1280	42.1053	0	1280	42.1053			2018-06-27
LADC_04	LUAD_04	X	X	X	X		776	1	0	1	1	70	2	Adenocarcinoma	acinar predominant	1	1	2x1.5cm	T2aN0M0	IB	60	15	5	20	0	low	high	low	1	2014-11-05	0	1470	48.3553	0	1470	48.3553			2018-11-14
LADC_05	LUAD_05	X	X	X	X		93	0	1	0	2	60	1	Adenocarcinoma	acinar predominant	1	2	3.5x1.5cm	T2aN0M0	IB	90	5	5	0	0	medium	high	high	0	2014-11-20	0	946	31.1184	0	946	31.1184			2017-06-23
LADC_06	LUAD_06	X	X	X	X		80	0	0	0	2	52	1	Adenocarcinoma	acinar predominant	1	1	3x2cm	T2aN0M0	IB	60	30	10	0	0	low	high	low	0	2014-11-17	1	318	10.4605	1	510	16.7763	2015-10-01	2016-04-10	2016-04-10
LADC_07	LUAD_07	X	X	X	X		66	1	0	0	2	63	2	Adenocarcinoma	acinar predominant	1	3	3x2cm	T2aN0M0	IB	90	7	3	0	0	low	high	low	0	2014-12-01	1	1445	47.5329	0	1445	47.5329	2018-11-15		2018-11-15
LADC_08	LUAD_08	X	X	X	X		276	0	0	1	2	65	2	Adenocarcinoma	acinar predominant	1	2	3x2cm	T3N0M0	IIB	80	10	10	0	0	low	low	high	0	2014-12-22	1	100	3.28947	1	555	18.2566	2015-04-01	2016-06-29	2016-06-29
LADC_09	LUAD_09	X	X	X	X		56	1	0	0	2	65	2	Adenocarcinoma	acinar predominant	1	2	1.7x1.3cm	T2aN0M0	IB	80	18	2	0	0	low	high	low	0	2015-06-23	0	1111	36.5461	0	1111	36.5461			2018-07-08
LADC_10	LUAD_10	X	X	X	X		75	1	0	0	2	52	1	Adenocarcinoma	acinar predominant	1	1	4x3cm	T2aN2M0	IIIA	50	45	5	0	0	low	high	high	0	2015-06-22	1	406	13.3553	1	578	19.0132	2016-08-01	2017-01-20	2017-01-20
LADC_11	LUAD_11	X	X	X	X		118	0	1	0	1	56	1	Adenocarcinoma	acinar predominant	1	2	3x2.7cm	T2aN0M0	IB	50	45	5	0	0	low	high	high	1	2015-07-16	0	734	24.1447	0	734	24.1447			2017-07-19
LADC_12	LUAD_12	X	X	X	X		83	0	1	0	2	59	1	Adenocarcinoma	acinar predominant	1	2	4x1.7cm	T2aN0M0	IB	70	15	15	0	0	low	high	high	1	2015-07-10	0	979	32.2039	0	979	32.2039			2018-03-15
LADC_13	LUAD_13	X	X	X	X		33	0	0	0	2	59	1	Adenocarcinoma	acinar predominant	1	2	1.5x1.5cm	T2aN0M0	IB	50	10	10	0	30	low	high	high	0	2015-09-07	1	126	4.14474	1	554	18.2237	2016-01-11	2017-03-14	2017-03-14
LADC_14	LUAD_14	X	X	X	X		270	0	0	0	1	57	1	Adenocarcinoma	acinar + lepidic	7	2	4.5x3.5cm	T2bN0M0	IIA	70	27	3	0	0	low	high	high	1	2015-08-04	1	1099	36.1513	0	1099	36.1513	2018-08-07		2018-08-07
LADC_15	LUAD_15	X	X	X	X		21	1	0	0	2	50	1	Adenocarcinoma	solid predominant	4	1	2x1.6cm	T2aN2M0	IIIA	80	5	5	0	10	low	high	high	0	2015-07-27	0	638	20.9868	0	638	20.9868			2017-04-25
LADC_16	LUAD_16	X	X	X	X		105	0	1	0	2	75	2	Adenocarcinoma	papillary predominant	2	1	4.5x4.5x4cm	T2bN1M0	IIB	80	15	2	3	0	low	high	high	0	2014-06-26	0	1252	41.1842	0	1252	41.1842			2017-11-29
LADC_17	LUAD_17	X	X	X	X	X	1803	1	0	0	1	73	2	Adenocarcinoma	solid predominant	4	1	3x3x3.2cm	T2aN0M0	IB	80	10	10	0	0	medium	high	high	1	2014-08-08	1	967	31.8092	1	967	31.8092	2017-04-01	2017-04-01	2017-04-01
LADC_18	LUAD_18	X	X	X	X	X	80	1	1	0	2	55	1	Adenocarcinoma	acinar predominant	1	2	4x3x3cm	T2aN0M0	IB	80	10	10	0	0	medium	high	high	0	2014-08-18	0	1568	51.5789	0	1568	51.5789			2018-12-03
LADC_19	LUAD_19	X	X	X	X	X	103	1	1	0	2	56	1	Adenocarcinoma	solid predominant	4	1	4x3.5x3cm	T2aN0M0	IB	60	35	5	0	0	low	high	high	0	2014-08-18	1	577	18.9803	0	1712	56.3158	2016-03-17		2019-04-26
LADC_20	LUAD_20	X	X	X	X	X	1176	0	1	0	1	57	1	Adenocarcinoma	papillary predominant	2	1	2.5x1.7x1.5cm	T2aN0M0	IB	80	10	10	0	0	medium	high	high	1	2014-08-21	0	1516	49.8684	0	1516	49.8684			2018-10-15
LADC_21	LUAD_21	X	X	X	X		166	1	0	1	1	68	2	Adenocarcinoma	acinar predominant	1	1	5x5x4cm	T2bN2M0	IIIA	70	20	10	0	0	medium	high	high	1	2014-09-01	1	1430	47.0395	0	1570	51.6447	2018-08-01		2018-12-19
LADC_22	LUAD_22	X	X	X	X	X	68	0	1	0	1	42	1	Adenocarcinoma	acinar predominant	1	2	2.9x1.5x3.6cm	T2aN2M0	IIIA	70	28	2	0	0	low	low	high	0	2014-09-09	1	935	30.7566	1	935	30.7566	2017-04-01	2017-04-01	2017-04-01
LADC_23	LUAD_23	X	X	X	X	X	54	0	1	0	2	54	1	Adenocarcinoma	acinar predominant	1	3	0.8x0.3x0.9cm/1x0.3x0.1cm/1.4x1.1x1.3cm	T1aN0M0	IA1	70	25	5	0	0	low	high	high	0	2014-10-10	0	1515	49.8355	0	1515	49.8355			2018-12-03
LADC_24	LUAD_24	X	X	X	X	X	181	1	0	0	1	73	2	Adenocarcinoma	solid predominant	4	1	3.2x3x2.5cm	T2aN2M0	IIIA	80	5	5	10	0	medium	high	high	1	2014-10-14	1	1175	38.6513	1	1175	38.6513	2018-01-01	2018-01-01	2018-01-01
LADC_25	LUAD_25	X	X	X	X	X	100	1	0	0	2	61	2	Adenocarcinoma	acinar predominant	1	3	1.0x0.5x0.5cm	T1aN0M0	IA1	60	25	5	10	0	low	high	high	0	2014-10-20	1	267	8.78289	0	1505	49.5066	2015-07-14		2018-12-03
LADC_26	LUAD_26	X	X	X	X	X	944	1	0	0	1	64	2	Adenocarcinoma	solid predominant	4	1	6x3x4cm	T3N0M0	IIB	95	2	3	0	0	high	low	high	1	2014-10-20	1	275	9.04605	1	559	18.3882	2015-07-22	2016-05-01	2016-05-01
LADC_27	LUAD_27	X	X	X	X	X	71	1	1	0	1	31	1	Adenocarcinoma	solid predominant	4	1	3.5x2.5x2.5cm	T2aN2M0	IIIA	80	5	3	10	2	high	high	high	0	2014-10-27	1	549	18.0592	1	1128	37.1053	2016-04-28	2017-11-28	2017-11-28
LADC_28	LUAD_28	X	X	X	X	X	83	1	0	0	2	61	2	Adenocarcinoma	acinar predominant	1	2	3.3x2x1.7cm	T2aN0M0	IB	60	35	5	0	0	medium	high	high	0	2014-10-31	0	1578	51.9079	0	1578	51.9079			2019-02-25
LADC_29	LUAD_29	X	X	X	X	X	132	1	1	0	2	73	2	Adenocarcinoma	lepidic predominant	3	3	1.7x1x0.5cm	T1bN0M0	IA2	50	35	5	10	0	low	high	high	0	2014-11-03	1	759	24.9671	0	1548	50.9211	2016-12-01		2019-01-29
LADC_30	LUAD_30	X	X	X	X	X	339	0	0	0	2	67	2	Adenocarcinoma	acinar predominant	1	2	4x2.5x1.5cm	T2aN0M0	IB	90	0	10	0	0	low	high	high	1	2014-11-13	1	1388	45.6579	1	1388	45.6579	2018-09-01	2018-09-01	2018-09-01
LADC_31	LUAD_31	X	X	X	X		203	1	0	0	1	41	1	Adenocarcinoma	solid predominant	4	1	1.5x1.3x0.6cm	T2aN2M0	IIIA	70	5	5	20	0	low	high	high	0	2014-11-17	1	379	12.4671	0	1477	48.5855	2015-12-01		2018-12-03
LADC_32	LUAD_32	X	X	X	X		32	1	0	0	2	46	1	Adenocarcinoma	lepidic predominant	3	3	0.5x0.5x0.5cm	T1aN0M0	IA1	80	10	10	0	0	medium	high	high	0	2014-11-24	0	1460	48.0263	0	1460	48.0263			2018-11-23
LADC_33	LUAD_33	X	X	X	X	X	106	0	1	0	2	52	1	Adenocarcinoma	acinar predominant	1	2	1.8x1.2x1cm	T2aN0M0	IB	60	38	2	0	0	low	high	high	0	2014-11-27	0	1467	48.2566	0	1467	48.2566			2018-12-03
LADC_34	LUAD_34	X	X	X	X	X	76	1	1	0	2	62	2	Adenocarcinoma	acinar predominant	1	2	3.9x4x3cm	T2aN2M0	IIIA	70	20	10	0	0	medium	high	high	0	2014-12-04	1	166	5.46053	1	1155	37.9934	2015-05-19	2018-02-01	2018-02-01
LADC_35	LUAD_35	X	X	X	X	X	72	0	0	0	2	43	1	Adenocarcinoma	acinar (50%) + solid (50%)	7	1	3.2x2.5x2.5cm	T2aN1M0	IIB	70	28	2	0	0	low	high	high	0	2015-01-05	1	388	12.7632	0	1591	52.3355	2016-01-28		2019-05-15
LADC_36	LUAD_36	X	X	X	X		49	0	1	0	2	59	1	Adenocarcinoma	papillary predominant	2	2	1.3x1.1x0.5cm	T1bN0M0	IA2	60	25	15	0	0	high	high	high	0	2015-01-12	0	1537	50.5592	0	1537	50.5592			2019-03-29
LADC_37	LUAD_37	X	X	X	X	X	590	1	0	0	1	68	2	Adenocarcinoma	papillary predominant	2	2	2.6x2x2cm	T4N0M0	IIIA	60	10	5	0	25	low	low	high	1	2015-01-12	1	1250	41.1184	1	1250	41.1184	2018-06-15	2018-06-15	2018-06-15
LADC_38	LUAD_38	X	X	X	X	X	83	0	1	0	2	65	2	Adenocarcinoma	acinar predominant	1	2	2.5x2x1.5cm	T1cN0M0	IA3	65	20	10	0	5	low	high	high	0	2015-02-10	0	1522	50.0658	0	1522	50.0658			2019-04-12
LADC_39	LUAD_39	X	X	X	X	X	68	1	1	0	2	48	1	Adenocarcinoma	acinar predominant	1	1	2.6x2x1.9cm	T4N2M1a	IVA	65	30	5	0	0	medium	high	high	0	2015-02-12	1	112	3.68421	1	475	15.625	2015-06-04	2016-06-01	2016-06-01
LADC_40	LUAD_40	X	X	X	X	X	64	0	0	0	2	60	1	Adenocarcinoma	papillary predominant	2	2	2.1x1.8x1.8cm	T1cN0M0	IA3	95	2	3	0	0	medium	high	low	0	2015-02-13	0	1552	51.0526	0	1552	51.0526			2019-05-15
LADC_41	LUAD_41	X	X	X	X	X	99	0	1	0	2	74	2	Adenocarcinoma	acinar predominant	1	2	2x1x0.9cm/1.8x1x0.6cm	T4N0M0	IIIA	80	10	10	0	0	medium	high	low	0	2015-03-17	1	555	18.2566	0	1357	44.6382	2016-09-22		2018-12-03
LADC_42	LUAD_42	X	X	X	X	X	82	0	0	0	2	55	1	Adenocarcinoma	solid predominant	4	1	2.7x2.7x3cm/3.5x4x4cm	T3N2M0	IIIB	60	20	20	0	0	high	low	high	0	2015-04-02	1	160	5.26316	0	169	5.55921	2015-09-09		2015-09-18
LADC_43	LUAD_43	X	X	X	X	RNA-Seq data only for tumor sample	89	0	1	0	2	55	1	Adenocarcinoma	papillary predominant	2	2	4x5x5cm	T2bN2M0	IIIA	80	10	5	0	5	high	high	high	0	2015-04-09	1	327	10.7566	0	1334	43.8816	2016-03-01		2018-12-03
LADC_44	LUAD_44	X	X	X	X	X	185	0	0	0	2	51	1	Adenocarcinoma	papillary predominant	2	1	4.5x3x4.5cm	T2bN2M0	IIIA	50	10	5	30	5	medium	high	high	0	2015-04-13	1	714	23.4868	0	1483	48.7829	2017-03-27		2019-05-05
LADC_45	LUAD_45	X	X	X	X	X	22	0	0	0	2	26	1	Adenocarcinoma	solid predominant	4	1	4.2x3.8x3cm	T2bN0M0	IIA	95	2	3	0	0	high	low	high	0	2015-04-20	0	1323	43.5197	0	1323	43.5197			2018-12-03
LADC_46	LUAD_46	X	X	X	X	X	67	1	1	0	2	60	1	Adenocarcinoma	papillary predominant	2	2	3.4x2x2.7cm	T3N0M0	IIB	70	20	5	0	5	medium	high	high	0	2015-04-27	1	493	16.2171	0	1485	48.8487	2016-09-01		2019-05-21
LADC_47	LUAD_47	X	X	X	X	X	74	1	1	0	2	50	1	Adenocarcinoma	solid predominant	4	1	3.5x1.8x1.5cm）	T3N0M0	IIB	70	25	5	0	0	low	high	high	0	2015-04-28	0	1469	48.3224	0	1469	48.3224			2019-05-06
LADC_48	LUAD_48	X	X	X	X	X	103	1	1	0	2	63	2	Adenocarcinoma	acinar predominant	1	2	2x1.5x1.5cm	T3N2M0	IIIB	50	30	20	0	0	high	high	high	0	2015-04-30	1	93	3.05921	0	1468	48.2895	2015-08-01		2019-05-07
LADC_49	LUAD_49	X	X	X	X	X	89	1	1	0	2	36	1	Adenocarcinoma	solid (90%) + acinar (10%)	4	1	5x5x4.5cm	T3N2M0	IIIB	80	5	5	0	10	low	high	high	0	2015-05-07	1	89	2.92763	1	452	14.8684	2015-08-04	2016-08-01	2016-08-04
LADC_50	LUAD_50	X	X	X	X	X	115	1	1	0	2	46	1	Adenocarcinoma	acinar predominant	1	2	3x2.5x3cm	T1cN0M0	IA3	50	35	5	0	10	low	high	high	0	2015-05-25	1	1284	42.2368	0	1288	42.3684	2018-11-29		2018-12-03
LADC_51	LUAD_51	X	X	X	X	X	117	0	0	0	1	63	2	Adenocarcinoma	solid predominant	4	1	6x2x2.5cm	T3N1M0	IIIA	60	25	15	0	0	medium	high	high	1	2015-06-02	0	1280	42.1053	0	1280	42.1053			2018-12-03
LADC_52	LUAD_52	X	X	X	X	X	70	0	1	0	2	67	2	Adenocarcinoma	papillary predominant	2	2	3.1x2.1x1.5cm	T2aN0M0	IB	60	20	15	5	0	medium	low	high	0	2015-06-08	0	1274	41.9079	0	1274	41.9079			2018-12-03
LADC_53	LUAD_53	X	X	X	X	X	76	1	1	0	1	66	2	Adenocarcinoma	acinar predominant	1	2	2.5x2x3cm	T2aN2M0	IIIA	50	30	20	0	0	high	high	high	0	2015-06-15	1	535	17.5987	1	535	17.5987	2016-12-01	2016-12-01	2016-12-01
LADC_54	LUAD_54	X	X	X	X	X	95	1	1	0	2	67	2	Adenocarcinoma	acinar (70%) + solid (30%)	1	1	2.5x3x3cm	T1cN0M0	IA3	50	30	18	0	2	high	high	high	0	2015-06-18	1	356	11.7105	0	1264	41.5789	2016-06-08		2018-12-03
LADC_55	LUAD_55	X	X	X	X	X	47	0	1	0	1	45	1	Adenocarcinoma	acinar predominant	1	1	2x1.5x1.5cm	T2aN0M0	IB	50	48	2	0	0	low	high	low	0	2015-06-29	1	240	7.89474	0	1253	41.2171	2016-02-24		2018-12-03
LADC_56	LUAD_56	X	X	X	X	X	59	0	0	0	1	59	1	Adenocarcinoma	acinar predominant	1	2	2.2x1.5x1cm	T2aN0M0	IB	70	20	5	0	5	medium	high	high	1	2015-07-06	0	1246	40.9868	0	1246	40.9868			2018-12-03
LADC_57	LUAD_57	X	X	X	X	X	38	0	1	0	1	61	2	Adenocarcinoma	papillary predominant	2	2	3.5x2.7x1.5cm	T2aN0M0	IB	90	5	5	0	0	low	high	low	0	2015-07-06	0	1367	44.9671	0	1367	44.9671			2019-04-03
LADC_58	LUAD_58	X	X	X	X	RNA-Seq data only for tumor sample	328	1	1	0	1	63	2	Adenocarcinoma	solid predominant	4	1	4x2.5x3cm	T2aN2M0	IIIA	80	8	2	0	10	medium	high	high	1	2015-07-06	1	310	10.1974	1	665	21.875	2016-05-11	2017-05-01	2017-05-01
LADC_59	LUAD_59	X	X	X	X		93	0	0	1	1	52	1	Adenocarcinoma	acinar predominant	1	1	8x5x4cm	T4N1M0	IIIA	95	2	3	0	0	low	low	low	1	2015-07-06	1	849	27.9276	0	849	27.9276	2017-11-01		2017-11-01
LADC_60	LUAD_60	X	X	X	X	X	305	1	0	0	2	72	2	Adenocarcinoma	solid predominant	4	1	6x5x4cm/2.5x1x0.2cm	T3N2M0	IIIB	50	40	10	0	0	high	high	high	0	2015-07-16	1	450	14.8026	0	839	27.5987	2016-10-08		2017-11-01
LADC_61	LUAD_61	X	X	X	X	X	79	0	0	0	2	52	1	Adenocarcinoma	papillary predominant	2	2	4.3x3x3.5cm	T2bN1M0	IIB	85	8	5	2	0	medium	high	high	0	2015-07-21	1	864	28.4211	1	864	28.4211	2017-12-01	2017-12-01	2017-12-01
LADC_62	LUAD_62	X	X	X	X		68	1	1	0	2	48	1	Adenocarcinoma	papillary predominant	2	1	7x5x7.5cm	T4N2M0	IIIB	80	15	5	0	0	low	high	high	0	2015-08-31	1	1067	35.0987	1	1067	35.0987	2018-08-02	2018-08-02	2018-08-02
LADC_63	LUAD_63	X	X		X	X	89	1	0	0	2	74	2	Adenocarcinoma	solid predominant	4	1	5.5x5x5cm	T3N2M0	IIIB	70	15	10	0	5	high	high	low	0	2015-11-30	1	800	26.3158	1	1094	35.9868	2018-02-07	2018-11-28	2018-11-28
LADC_64	LUAD_64	X	X		X		172	1	1	0	1	59	1	Adenocarcinoma	acinar predominant	1	1	4.5x3.2x3cm	T2bN0M0	IIA	50	45	3	0	2	low	high	high	1	2015-12-08	0	1091	35.8882	0	1091	35.8882			2018-12-03
LADC_65	LUAD_65	X	X		X		150	0	1	0	1	65	2	Adenocarcinoma	acinar (80%) + papillary (20%)	1	2	2.7x1.6x1.7cm	T2aN0M0	IB	50	35	5	0	10	low	high	high	0	2015-12-15	1	928	30.5263	0	1084	35.6579	2018-06-30		2018-12-03
LADC_66	LUAD_66	X	X		X	X	116	0	0	0	2	61	2	Adenocarcinoma	acinar predominant	1	1	2.8x2.5x1.8cm/2.8x2.5x2cm	T4N1M0	IIIA	90	6	2	2	0	medium	high	high	0	2016-01-11	0	1225	40.2961	0	1225	40.2961			2019-05-20
LADC_67	LUAD_67	X	X		X	X	156	1	1	0	2	50	1	Adenocarcinoma	papillary (80%) + acinar (20%)	2	2	3.5x2.2x3.1cm	T2aN2M0	IIIA	80	15	2	0	3	low	high	high	0	2016-01-14	1	534	17.5658	0	1054	34.6711	2017-07-01		2018-12-03
LADC_68	LUAD_68	X	X		X	X	82	0	0	0	2	59	1	Adenocarcinoma	solid predominant	4	1	4x3.8x2.8cm	T2aN1M0	IIB	90	8	2	0	0	medium	high	high	0	2016-02-01	1	106	3.48684	1	455	14.9671	2016-05-17	2017-05-01	2017-05-01
LADC_69	LUAD_69	X	X		X		72	1	1	0	1	72	2	Adenocarcinoma	papillary predominant	2	2	4.5x4x3cm	T2bN0M0	IIA	90	5	5	0	0	high	high	low	0	2016-02-14	0	1023	33.6513	0	1023	33.6513			2018-12-03
LADC_70	LUAD_70	X	X		X		29	0	1	0	2	72	2	Adenocarcinoma	acinar predominant	1	2	4x3.8x3cm	T2aN0M0	IB	50	40	10	0	0	medium	high	high	0	2016-02-29	0	630	20.7237	0	630	20.7237			2017-11-20
LADC_71	LUAD_71	X	X		X	X	96	0	1	0	2	73	2	Adenocarcinoma	acinar predominant	1	1	3.5x1.5x2cm	T2aN0M0	IB	50	40	5	0	5	low	low	high	0	2016-03-07	1	481	15.8224	0	1141	37.5329	2017-07-01		2019-04-22
LADC_72	LUAD_72	X	X		X	X	137	1	1	0	2	69	2	Adenocarcinoma	solid predominant	4	1	4.7x4x2.8cm	T2bN1M0	IIB	70	20	10	0	0	low	high	high	0	2016-03-14	0	994	32.6974	0	994	32.6974			2018-12-03
LADC_73	LUAD_73	X	X		X	X	438	1	0	0	1	55	1	Adenocarcinoma	solid predominant	4	1	5x3.5x3cm	T2bN0M0	IIA	60	10	10	0	20	medium	low	high	1	2016-05-05	0	1098	36.1184	0	1098	36.1184			2019-05-08
LADC_74	LUAD_74	X	X		X	X	685	1	0	0	1	44	1	Adenocarcinoma	solid predominant	4	2	2.3x2.1x1.6cm	T1cN0M0	IA3	70	20	10	0	0	low	low	high	1	2016-05-09	0	938	30.8553	0	938	30.8553			2018-12-03
LADC_75	LUAD_75	X	X	X	X		800	1	0	1	2	69	2	Adenocarcinoma	acinar predominant	1	2	3.2x3x2.1cm	T2aN2M0	IIIA	80	17	3	0	0	low	high	high	0	2015-01-26	1	400	13.1579	1	636	20.9211	2016-03-01	2016-10-23	2016-10-23
LADC_76	LUAD_76	X	X	X	X		32	0	1	0	1	54	1	Adenocarcinoma	micropapillary predominant	5	1	3.5x2x1cm	T2aN2M0	IIIA	60	0	10	30	0	medium	high	high	0	2015-01-27	1	339	11.1513	0	1494	49.1447	2016-01-01		2019-03-01
LADC_77	LUAD_77	X	X	X	X		6	0	0	0	1	70	2	Adenocarcinoma	papillary predominant	2	2	3×2.2×2cm	T2aN2M0	IIIA	80	0	5	15	0	low	high	high	1	2015-02-03	1	514	16.9079	1	1002	32.9605	2016-07-01	2017-11-01	2017-11-01
LADC_78	LUAD_78	X	X	X	X		123	1	1	0	2	66	2	Adenocarcinoma	lepidic predominant	3	2	4x1.5x2cm	T2aN2M0	IIIA	70	20	5	0	5	low	high	low	0	2015-04-09	0	1483	48.7829	0	1483	48.7829			2019-05-01
LADC_79	LUAD_79	X	X	X	X		48	1	0	0	2	63	2	Adenocarcinoma	NA	NA	1	2x2x1.5cm	T1bN0M0	IA2	60	20	15	5	0	medium	high	high	0	2015-04-13	1	1096	36.0526	0	1418	46.6447	2018-04-13		2019-03-01
LADC_80	LUAD_80	X	X	X	X		22	1	1	0	2	62	2	Adenocarcinoma	acinar predominant	1	1	2.6×2×1.1cm	T1cN2M0	IIIA	50	0	20	30	0	medium	high	low	1	2015-04-29	1	1251	41.1513	0	1251	41.1513	2018-10-01		2018-10-01
LADC_81	LUAD_81	X	X	X	X		227	0	0	0	1	63	2	Adenocarcinoma	other	6	1	6.5×5.6×5cm	T3N0M0	IIB	80	5	15	0	0	medium	low	high	1	2015-05-05	0	1457	47.9276	0	1457	47.9276			2019-05-01
LADC_82	LUAD_82	X	X	X	X		49	0	1	0	2	63	2	Adenocarcinoma	acinar predominant	1	2	3x2x1.2cm	T2aN0M0	IB	60	30	5	0	5	medium	high	high	0	2015-05-14	0	1448	47.6316	0	1448	47.6316			2019-05-01
LADC_83	LUAD_83	X	X	X	X		233	1	0	0	2	70	2	Adenocarcinoma	solid predominant	4	2	5.6×4.1×2.8cm	T3N2M0	IIIB	80	10	10	0	0	low	high	low	0	2015-05-18	0	1140	37.5	0	1140	37.5			2018-07-01
LADC_84	LUAD_84	X	X	X	X		23	0	0	0	2	63	2	Adenocarcinoma	solid (70%) + lepidic (30%)	4	2	1.3x0.7x1.2cm	T1bN0M0	IA2	70	5	10	5	10	low	high	high	0	2015-06-02	0	1368	45	0	1368	45			2019-03-01
LADC_85	LUAD_85	X	X	X	X		85	0	0	0	1	67	2	Adenocarcinoma	acinar predominant	1	2	1.6x1.1cm	T1bN0M0	IA2	60	38	2	0	0	low	high	high	0	2015-06-02	0	1217	40.0329	0	1217	40.0329			2018-10-01
LADC_86	LUAD_86	X	X	X	X		55	0	0	0	2	73	2	Adenocarcinoma	acinar (80%) + micropapillary (20%)	1	2	2.5x2.9x3.0cm	T1cN0M0	IA3	75	10	10	0	5	low	high	high	0	2015-06-12	1	569	18.7171	1	903	29.7039	2017-01-01	2017-12-01	2017-12-01
LADC_87	LUAD_87	X	X	X	X		49	0	1	0	2	61	2	Adenocarcinoma	acinar predominant	1	2	5x3.5x3.5cm	T2bN0M0	IIA	60	25	15	0	0	low	high	high	0	2015-10-27	0	1282	42.1711	0	1282	42.1711			2019-05-01
LADC_88	LUAD_88	X	X	X	X		34	0	1	0	2	71	2	Adenocarcinoma	papillary + micropapillary	7	2	2.5×1.9×1.5cm	T1cN2M0	IIIA	70	5	15	0	10	low	high	high	0	2015-11-16	1	1020	33.5526	0	1262	41.5132	2018-09-01		2019-05-01
LADC_89	LUAD_89	X	X		X	X	149	1	0	0	2	52	1	Adenocarcinoma	solid predominant	4	1	1.7x1.3x1.7cm	T1bN2M0	IIIA	80	10	5	5	0	low	high	high	0	2014-08-15	0	1571	51.6776	0	1571	51.6776			2018-12-03
LADC_90	LUAD_90	X	X	X	X	X	220	0	0	0	1	76	2	Adenocarcinoma	lepidic predominant	3	2	1.5x0.9x1cm	T2aN0M0	IB	80	15	3	0	2	medium	high	high	0	2014-12-09	0	1617	53.1908	0	1617	53.1908			2019-05-14
LADC_91	LUAD_91	X	X	X	X	X	131	0	0	0	1	51	1	Adenocarcinoma	acinar predominant	1	2	2.5x2x1.5cm	T1cN0M0	IA3	70	15	5	10	0	medium	high	high	0	2014-12-26	1	456	15	0	1496	49.2105	2016-03-26		2019-01-30
LADC_92	LUAD_92	X	X	X	X		74	1	0	0	2	66	2	Adenocarcinoma	lepidic predominant	3	2	4x1.5x2cm	T2aN0M0	IB	60	25	15	0	0	low	high	high	0	2015-04-13	0	1498	49.2763	0	1498	49.2763			2019-05-20
LADC_93	LUAD_93	X	X		X		234	1	1	0	2	72	2	Adenocarcinoma	acinar predominant	1	2	4x2.5x2.5cm	T2aN0M0	IB	50	45	5	0	0	low	high	high	0	2010-04-12	1	203	6.67763	1	203	6.67763	2010-11-01	2010-11-01	2010-11-01
LADC_94	LUAD_94	X	X		X		701	1	0	0	1	69	2	Adenocarcinoma	acinar predominant	1	2	2.5x1.2x0.7cm	T2aN0M0	IB	50	45	5	0	0	medium	low	high	1	2010-04-13	0	2009	66.0855	0	2009	66.0855			2015-10-13
LADC_95	LUAD_95	X	X		X		191	1	1	0	1	45	1	Adenocarcinoma	acinar predominant	1	2	3x2.8x2cm	T2aN1M1a	IVA	50	45	5	0	0	medium	high	high	0	2010-04-13	1	1346	44.2763	0	2277	74.9013	2013-12-19		2016-07-07
LADC_96	LUAD_96	X	X		X		235	1	1	0	2	59	1	Adenocarcinoma	other	6	1	2.5x2.5x1.5cm	T2aN2M0	IIIA	80	15	5	0	0	low	high	high	0	2010-03-31	1	488	16.0526	0	2204	72.5	2011-08-01		2016-04-12
LADC_97	LUAD_97	X	X		X		129	1	1	0	2	41	1	Adenocarcinoma	acinar + lepidic	7	1	4x3.4x3cm	T2aN0M0	IB	70	15	5	0	10	low	high	low	0	2010-03-25	0	2381	78.3224	0	2381	78.3224			2016-09-30
LADC_98	LUAD_98	X	X		X		129	1	0	1	2	68	2	Adenocarcinoma	acinar predominant	1	1	4x3x1cm	T2aN0M0	IB	70	20	10	0	0	low	high	high	0	2010-03-29	0	2377	78.1908	0	2377	78.1908			2016-09-30
LADC_99	LUAD_99	X	X		X		155	0	0	0	1	63	2	Adenocarcinoma	acinar predominant	1	2	3x2.5x2.5cm	T2aN0M0	IB	80	18	2	0	0	medium	low	high	1	2010-11-18	1	622	20.4605	1	683	22.4671	2012-08-01	2012-10-01	2012-10-01
LADC_100	LUAD_100	X	X		X		120	0	1	0	1	67	2	Adenocarcinoma	micropapillary predominant	5	3	2.5x2.5x2cm	T2aN0M0	IB	80	3	15	2	0	low	high	high	0	2010-11-16	1	1323	43.5197	0	2009	66.0855	2014-07-01		2016-05-17
LADC_101	LUAD_101	X	X		X		98	0	1	0	2	46	1	Adenocarcinoma	acinar predominant	1	2	2x1.5x1cm	T2aN0M0	IB	80	10	10	0	0	medium	high	high	0	2010-11-15	1	1159	38.125	0	2054	67.5658	2014-01-17		2016-06-30
LADC_102	LUAD_102	X	X		X		96	1	1	0	1	47	1	Adenocarcinoma	acinar predominant	1	1	4x4x3cm	T2aN1M0	IIB	80	8	2	0	10	low	high	high	0	2011-02-15	1	576	18.9474	0	2159	71.0197	2012-09-13		2017-01-13
LADC_103	LUAD_103	X	X		X		56	0	0	0	1	51	1	Adenocarcinoma	acinar predominant	1	3	3x2.5x2.5cm	T2aN0M0	IB	80	15	5	0	0	medium	high	high	1	2011-01-17	0	1709	56.2171	0	1709	56.2171			2015-09-22
