# Supplementary material for: Dual-Targeting of ATOX1 and ROCK1: A Potent Strategy to Potentiate the Inhibition of Lung Adenocarcinoma Proliferation
Source: Cancers (Basel). 2025 Sep 2;17(17):2887. doi: 10.3390/cancers17172887 (PMC12428258; doi:10.3390/cancers17172887)
Supplement: Supplementary file 1 [file cancers-17-02887-s001.zip › Supplementary Table S2.xlsx]

## Sheet: Sheet1
case number	ROCK1	ATOX1	ROCK1	ATOX1	os month	os status	group	TNM STAGE	gender	age	ROCK1	ATOX1	os month	os status	EGFR Mutation (0:no; 1:yes)	ALK Fusion (0:no; 1:yes)	Chemotherapy regimen
1	h	h	3	3	6.2	1	h/h	iii	F	54	3	3	6.2	1	1	0	Osimertinib
2	h	h	3	3	8	1	h/h	iii	M	60	3	3	8	1	0	0	Pemetrexed, Carboplatin
3	h	h	3	3	8.4	1	h/h	iii	M	43	3	3	8.4	1	0	1	Alectinib
4	h	h	3	3	6.5	1	h/h	iii	M	68	3	3	6.5	1	1	0	Gefitinib
5	h	h	3	3	7.9	1	h/h	iv	F	73	3	3	7.9	1	1	0	Osimertinib
6	h	h	2	3	12.4	1	h/h	iii	M	71	2	3	12.4	1	0	0	Gemcitabine, Cisplatin
7	h	h	2	3	10.5	1	h/h	iii	F	34	2	3	10.5	1	0	1	Brigatinib
8	h	h	2	2	11	1	h/h	iii	M	68	2	2	11	1	1	0	Osimertinib
9	h	h	2	2	13.5	1	h/h	iv	M	60	2	2	13.5	1	1	0	Afatinib
10	h	h	2	2	9.2	1	h/h	iii	M	60	2	2	9.2	1	0	0	Pembrolizumab, Pemetrexed, Carboplatin
11	h	l	3	1	8.9	1	h/l	iii	F	71	3	1	8.9	1	0	0	Nab-paclitaxel, Carboplatin
12	h	l	3	1	6.6	1	h/l	iii	M	53	3	1	6.6	1	0	0	Bevacizumab, Paclitaxel, Carboplatin
13	h	l	3	1	13.6	1	h/l	iii	M	53	3	1	13.6	1	1	0	Erlotinib
14	h	l	3	0	7.8	1	h/l	iii	F	65	3	0	7.8	1	0	0	Docetaxel, Cisplatin
15	h	l	2	0	9	1	h/l	iv	F	52	2	0	9	1	0	0	Nimotuzumab, Gemcitabine
16	h	l	2	0	15.5	1	h/l	iii	F	69	2	0	15.5	1	0	1	Lorlatinib
17	h	l	2	0	16.8	1	h/l	iv	F	48	2	0	16.8	1	1	0	Amivantamab, Chemotherapy
18	l	h	0	3	10.5	1	l/h	iii	M	58	0	3	10.5	1	0	0	Vinorelbine, Cisplatin
19	l	h	0	3	7.8	1	l/h	iii	F	47	0	3	7.8	1	1	0	Afatinib
20	l	h	0	2	7.5	1	l/h	iii	F	62	0	2	7.5	1	1	0	Dacomitinib
21	l	h	0	2	7.7	1	l/h	iii	F	57	0	2	7.7	1	0	0	Atezolizumab, Nab-paclitaxel
22	l	h	1	2	8.9	1	l/h	iv	F	57	1	2	8.9	1	0	0	Cetuximab, Irinotecan
23	l	h	1	2	11.4	1	l/h	iii	M	58	1	2	11.4	1	0	0	Nivolumab
24	l	h	1	2	12.5	1	l/h	iv	F	48	1	2	12.5	1	1	0	Osimertinib
25	l	h	1	2	12.8	1	l/h	iii	M	72	1	2	12.8	1	0	0	Anlotinib, Docetaxel
26	l	h	1	2	9.3	1	l/h	iii	F	50	1	2	9.3	1	0	1	Ceritinib
27	l	l	0	0	10.9	1	l/l	iii	M	65	0	0	10.9	1	1	0	Osimertinib
28	l	l	0	0	11.9	1	l/l	iv	M	29	0	0	11.9	1	0	0	Vinorelbine, Cisplatin
29	l	l	0	0	13.5	1	l/l	iii	M	72	0	0	13.5	1	0	0	Observation
30	l	l	0	0	16.4	1	l/l	iii	M	72	0	0	16.4	1	0	1	Entrectinib
31	l	l	0	1	13.3	1	l/l	iv	F	61	0	1	13.3	1	1	0	Osimertinib
32	l	l	0	1	15.8	1	l/l	iii	M	62	0	1	15.8	1	0	0	Pemetrexed, Cisplatin
33	l	l	1	1	19	1	l/l	iv	M	45	1	1	19	1	0	0	Radiotherapy
34	l	l	1	1	17.8	1	l/l	iii	M	68	1	1	17.8	1	1	0	Gefitinib
35	l	l	1	1	19.8	1	l/l	iii	F	81	1	1	19.8	1	0	0	Sintilimab, Gemcitabine
